# Supplementary material for: Enhanced Expression of TRIM46 in Ovarian Cancer Cells Induced by Tumor-Associated Macrophages Promotes Invasion via the Wnt/β-Catenin Pathway
Source: Cells. 2025 Feb 2;14(3):214. doi: 10.3390/cells14030214 (PMC11817100; doi:10.3390/cells14030214)
Supplement: Supplementary file 1 [file cells-14-00214-s001.zip]

Archive with 3 entries (3 files):
- cells-3414525-supplementary.pdf
- Supplementary table S1. List of oligonucleotide sequences.xlsx
- Supplementary table S2. Fold changes and p-values of MQ-CM-induced genes.xlsx
