# Supplementary material for: Enhanced Expression of TRIM46 in Ovarian Cancer Cells Induced by Tumor-Associated Macrophages Promotes Invasion via the Wnt/β-Catenin Pathway
Source: Cells. 2025 Feb 2;14(3):214. doi: 10.3390/cells14030214 (PMC11817100; doi:10.3390/cells14030214)
Supplement: Supplementary file 1 [file cells-14-00214-s001.zip › Supplementary table S1. List of oligonucleotide sequences.xlsx]

## Sheet: Sheet1
Supplementary table S2. List of oligonucleotide sequences
Gene symbol	Sequences
TRIM46	sense : 5’-GCACAAGATCACACCAGTGC-3’
	antisense : 5’-CTGCTGACCACTCACCTCG-3’
SNAIL	sense : 5’-GGCCTTCAACTGCAAATACT-3’
	antisense : 5’-TTGACATCTGAGTGGGTCTG-3’
CDH2	sense : 5’-TATGCCGTGAGAACTTTCC-3’
	antisense : 5’-TCTGCTGACTCCTTCACTGA-3’
FN	sense : 5’-TCGTGCAGCTGTTTACCAAC-3’
	antisense : 5’-GCCACCGAAGTCTGGGTTA-3’
VIM	sense : 5’-GAGAACTTTGCCGTTGAAGC-3’
	antisense : 5’-CTTCCAGCAGCTTCCTGTAG-3’
ZEB1	sense : 5’-AAGTGGCGGTAGATGGTAATGT-3’
	antisense : 5’-AAGGAAGACTGATGGCTGAAAT-3’
β-actin	sense : 5’-CAAACATGATCTGGGTCATC-3’
	antisense : 5’-GCTCGTCGTCGACAACGGGCT-3’
