# Supplementary material for: Enhanced Expression of TRIM46 in Ovarian Cancer Cells Induced by Tumor-Associated Macrophages Promotes Invasion via the Wnt/β-Catenin Pathway
Source: Cells. 2025 Feb 2;14(3):214. doi: 10.3390/cells14030214 (PMC11817100; doi:10.3390/cells14030214)
Supplement: Supplementary file 1 [file cells-14-00214-s001.zip › Supplementary table S2. Fold changes and p-values of MQ-CM-induced genes.xlsx]

## Sheet: Sheet1
Supplementary table S1. Fold changes and p-values of MQ-CM-induced genes
Gene symbol	Fold change	p-value
	MQ-CM /PM	MQ-CM /PM
DDX11L1	1.2497	0.193934
WASH7P	1.33157	0.267612
FAM138A	0.998486	0.469203
FAM138F	0.998486	0.469203
OR4F5	1	1
LOC729737	1.92236	0.444605
LOC100133331	1.53137	0.489255
LOC100132287	1	1
LOC100132062	1	1
OR4F3	1	1
OR4F29	1	1
OR4F16	1	1
LOC101928626	1	1
LOC100288069	0.81604	0.748981
FAM87B	3.87426	0.133473
LINC00115	0.460692	0.344931
LINC01128	1.92026	0.27347
FAM41C	0.426477	0.18499
LOC100130417	0.416492	0.549279
SAMD11	0.800143	0.379122
NOC2L	0.819843	0.447755
KLHL17	1.36422	0.493881
PLEKHN1	1.13505	0.836797
PERM1	2.62028	0.197486
HES4	1.22254	0.85144
ISG15	0.562043	0.595647
AGRN	1.04516	0.965461
RNF223	1	1
C1orf159	1.44543	0.177021
LINC01342	0.980018	0.954675
TTLL10	1	1
TNFRSF18	0.998506	0.469218
TNFRSF4	0.754484	0.362787
SDF4	0.865381	0.506707
B3GALT6	0.910524	0.768625
FAM132A	2.10798	0.183281
UBE2J2	1.37075	0.201678
SCNN1D	1.14168	0.621672
ACAP3	0.451366	0.170742
PUSL1	0.978215	0.929804
CPSF3L	0.989204	0.965015
CPTP	1.18517	0.720336
TAS1R3	0.993042	0.465031
DVL1	1.14156	0.759136
MXRA8	2.87401	0.503529
AURKAIP1	0.850788	0.554908
CCNL2	1.55858	0.326708
LOC148413	0.823353	0.530561
MRPL20	0.887525	0.732518
ANKRD65	0.340214	0.369939
TMEM88B	1	1
LOC102724312	1.26981	0.813686
VWA1	0.531328	0.450855
ATAD3C	1.37509	0.735289
ATAD3B	1.35106	0.623315
ATAD3A	0.966454	0.942957
TMEM240	0.216395	0.1741
SSU72	1.23895	0.636561
C1orf233	0.830049	0.855413
MIB2	1.29407	0.635679
MMP23B	1	1
MMP23A	1.6188	0.571559
CDK11B	1.31961	0.406305
SLC35E2B	1.37748	0.255165
CDK11A	1.27707	0.411502
SLC35E2	1.1914	0.682211
NADK	0.972821	0.834154
GNB1	1.13151	0.718188
CALML6	0.975603	0.943865
TMEM52	0.456342	0.508679
CFAP74	1.1532	0.759771
GABRD	1.231	0.87643
PRKCZ	1.11351	0.857335
FAAP20	0.968274	0.857743
SKI	0.800206	0.402453
MORN1	1.18951	0.796237
LOC100129534	2.13426	0.382946
RER1	0.803187	0.331978
PEX10	0.720827	0.194286
PLCH2	0.121293	0.360326
PANK4	1.32141	0.622499
HES5	1	1
LOC115110	0.998508	0.46922
TNFRSF14	0.609516	0.526266
LOC100996583	1	1
FAM213B	0.847615	0.755367
MMEL1	0.426862	0.534565
TTC34	1	1
ACTRT2	1	1
LINC00982	0.996056	0.467299
PRDM16	1.41218	0.788867
ARHGEF16	1.48631	0.764906
MEGF6	0.873492	0.905596
TPRG1L	0.901566	0.804794
WRAP73	1.54461	0.0689325
TP73	0.745416	0.792537
TP73-AS1	0.650881	0.588062
CCDC27	1	1
SMIM1	0.812111	0.837006
LRRC47	1.14111	0.308501
CEP104	1.42019	0.198571
DFFB	1.20643	0.60407
C1orf174	0.790365	0.32349
LINC01134	1	1
LINC01346	1	1
LOC284661	1	1
AJAP1	0.995888	0.46717
NPHP4	1.41331	0.664943
KCNAB2	0.565972	0.704163
CHD5	1.18044	0.878454
RPL22	1.10537	0.611946
LOC102724450	0.329103	0.2356
RNF207	0.759865	0.579788
ICMT	0.807623	0.456737
LINC00337	0.853491	0.889734
HES3	1	1
GPR153	1.00318	0.995081
ACOT7	0.708715	0.187154
HES2	0.413912	0.506258
ESPN	1.10332	0.873912
TNFRSF25	1.53764	0.700063
PLEKHG5	1.3644	0.59396
NOL9	1.10855	0.698416
TAS1R1	0.986452	0.967653
ZBTB48	0.996307	0.993016
KLHL21	1.20258	0.648745
PHF13	0.918999	0.693627
THAP3	1.01237	0.930648
DNAJC11	0.985784	0.948604
LOC100505887	1	1
CAMTA1	1.11863	0.787856
VAMP3	0.764541	0.545241
PER3	0.973546	0.973794
UTS2	0.993804	0.465595
TNFRSF9	2.39964	0.380274
PARK7	0.832982	0.128088
ERRFI1	7.98913	0.184744
LOC102724539	1	1
SLC45A1	0.799035	0.798362
RERE	0.672165	0.231871
LOC102724552	0.616342	0.369454
ENO1	0.846983	0.557278
ENO1-AS1	1.91514	0.292522
CA6	1.98987	0.155903
SLC2A7	1	1
SLC2A5	1	1
GPR157	1.34256	0.37621
H6PD	1.16232	0.756162
SPSB1	1.18729	0.75907
LOC100506022	0.319498	0.266953
SLC25A33	1.02583	0.971041
TMEM201	1.2932	0.696972
PIK3CD	1.536	0.419174
PIK3CD-AS1	1	1
PIK3CD-AS2	1.56933	0.715913
CLSTN1	1.04181	0.943991
CTNNBIP1	0.98198	0.974974
LZIC	0.883814	0.733069
NMNAT1	0.749684	0.407351
RBP7	1	1
UBE4B	0.697952	0.361348
KIF1B	1.04793	0.842658
RNU6-2	1.51789	0.310741
PGD	0.76212	0.128327
APITD1-CORT	0.892023	0.796308
APITD1	1.3293	0.399421
CORT	4.85928	0.0333599
DFFA	1.11943	0.849146
PEX14	0.520359	0.0341615
CASZ1	1.11331	0.929986
C1orf127	0.998525	0.469234
TARDBP	1.03016	0.85426
MASP2	0.56794	0.435436
SRM	0.73543	0.631899
EXOSC10	0.96961	0.924716
MTOR	1.06626	0.606561
MTOR-AS1	0.87863	0.823674
ANGPTL7	1.29055	0.379085
UBIAD1	2.13768	0.324981
PTCHD2	0.283958	0.113257
LOC101929181	0.766767	0.348737
FBXO2	0.760321	0.843302
FBXO44	1.08926	0.711412
FBXO6	1.91941	0.470585
MAD2L2	0.845343	0.430847
DRAXIN	0.435008	0.370176
AGTRAP	1.20739	0.459029
C1orf167	0.860416	0.806598
LOC102724659	0.998499	0.469213
MTHFR	0.911485	0.869532
CLCN6	1.20488	0.53594
NPPA-AS1	0.661773	0.710552
NPPA	0.541647	0.553758
NPPB	1	1
KIAA2013	1.04605	0.782178
PLOD1	0.869534	0.577675
MFN2	1.5926	0.0884644
MIIP	1.0843	0.828416
TNFRSF8	2.80331	0.375357
TNFRSF1B	0.753862	0.355062
VPS13D	0.940834	0.813082
SNORA59B	1.40012	0.712994
SNORA59A	1.40012	0.712994
DHRS3	0.849958	0.820754
AADACL4	1	1
AADACL3	1	1
C1orf158	1.30038	0.375773
PRAMEF12	0.381911	0.369674
PRAMEF1	0.998508	0.46922
PRAMEF11	0.996056	0.467299
HNRNPCL4	1.54327	0.396254
HNRNPCL3	1.54327	0.396254
HNRNPCL1	1.54327	0.396254
PRAMEF2	0.99853	0.469237
PRAMEF4	1.29049	0.379109
PRAMEF8	1	1
PRAMEF7	1	1
PRAMEF6	0.754749	0.370714
PRAMEF9	1	1
LOC101929983	1.30038	0.375773
LOC391003	1	1
PRAMEF22	1	1
PRAMEF25	1.20427	0.708538
PRAMEF26	1.20427	0.708538
PRAMEF5	0.605528	0.370884
LOC649324	1	1
LOC645354	1	1
HNRNPCL2	0.879898	0.755333
PRAMEF10	1	1
LOC645382	1	1
PRAMEF15	1	1
LOC400736	1.28203	0.38256
PRAMEF14	0.968931	0.926956
PRAMEF19	0.998508	0.46922
PRAMEF16	1	1
PRAMEF17	1	1
PRAMEF20	1.30038	0.375773
LRRC38	9.44573	0.401265
PDPN	1.29449	0.636332
PRDM2	1.01014	0.97761
KAZN	1.54762	0.678385
TMEM51-AS1	1.15884	0.814237
TMEM51	3.05998	0.463978
C1orf195	1	1
FHAD1	0.410007	0.427989
EFHD2	1.25173	0.792469
CTRC	1	1
CELA2A	1	1
CELA2B	1.62565	0.123464
CASP9	0.756844	0.523509
DNAJC16	1.28072	0.219139
AGMAT	1.12948	0.912505
DDI2	1.28441	0.671282
RSC1A1	1.19158	0.757625
PLEKHM2	1.24536	0.498688
SLC25A34	0.428548	0.240022
TMEM82	0.995799	0.467102
FBLIM1	1.63828	0.461794
UQCRHL	0.525147	0.453476
FLJ37453	0.879946	0.558019
SPEN	1.66254	0.0318888
ZBTB17	0.861616	0.64511
C1orf64	1	1
HSPB7	0.763918	0.367605
CLCNKA	1	1
CLCNKB	1	1
FAM131C	1.0337	0.969076
EPHA2	0.817985	0.840915
ARHGEF19	0.955289	0.737211
RSG1	0.658652	0.59281
FBXO42	0.821183	0.206496
SZRD1	1.33089	0.513622
SPATA21	1	1
NECAP2	1.66064	0.266076
CROCCP3	0.933354	0.934546
FAM231B	1	1
NBPF1	1.24606	0.767389
CROCCP2	2.49187	0.122735
MST1P2	2.2499	0.332376
FAM231A	1	1
FAM231C	1	1
ESPNP	1	1
MST1L	2.29831	0.328622
CROCC	1.25007	0.719071
MFAP2	0.654633	0.712621
ATP13A2	1.08758	0.872441
SDHB	0.880811	0.754728
PADI2	1.10965	0.900379
PADI1	0.542834	0.701004
PADI3	0.451042	0.580439
PADI4	1	1
PADI6	1	1
RCC2	1.14767	0.800601
ARHGEF10L	1.24884	0.741269
ACTL8	1.82264	0.600514
LOC101927876	0.754749	0.370714
IGSF21	1	1
KLHDC7A	0.450044	0.367217
PAX7	1	1
TAS1R2	1	1
ALDH4A1	0.741298	0.323262
IFFO2	1.00076	0.998973
UBR4	1.32157	0.137478
EMC1	1.28649	0.412574
MRTO4	1.51549	0.360703
AKR7L	1.18905	0.792228
AKR7A3	0.135256	0.225191
LOC100506730	0.819105	0.697692
AKR7A2	0.444495	0.179324
PQLC2	1.02622	0.904129
CAPZB	1.02339	0.937026
MINOS1	0.969129	0.892463
MINOS1-NBL1	0.629554	0.323289
RPS14P3	1.04235	0.918677
NBL1	1.01123	0.984674
HTR6	1.5017	0.713263
TMCO4	1.23754	0.790235
RNF186	1	1
OTUD3	1.2843	0.409981
PLA2G2E	1	1
PLA2G2A	0.605528	0.370884
PLA2G5	1	1
PLA2G2D	1	1
PLA2G2F	1	1
PLA2G2C	1	1
UBXN10-AS1	1	1
UBXN10	1	1
VWA5B1	1	1
LINC01141	0.998486	0.469203
CAMK2N1	1.43136	0.710364
MUL1	1.01001	0.969531
FAM43B	0.520346	0.669301
CDA	0.836082	0.877299
PINK1	1.0247	0.976002
PINK1-AS	0.933672	0.830879
DDOST	0.928464	0.761656
KIF17	1.84479	0.529984
SH2D5	1.92893	0.64445
HP1BP3	0.923851	0.869382
EIF4G3	1.24567	0.285488
ECE1	2.60326	0.448246
LOC100506801	1.27405	0.732235
NBPF3	0.64443	0.322319
ALPL	0.518143	0.613305
RAP1GAP	0.754302	0.808856
USP48	0.958654	0.842981
LDLRAD2	0.465024	0.533432
HSPG2	0.465539	0.535839
CELA3B	1	1
CELA3A	1	1
LOC101928043	0.729281	0.685105
LINC00339	0.633914	0.191159
CDC42	0.950241	0.902169
WNT4	0.518243	0.480946
ZBTB40	1.35235	0.13871
EPHA8	0.510643	0.575268
C1QA	1	1
C1QC	1	1
C1QB	0.994671	0.466244
EPHB2	1.45787	0.626599
LACTBL1	0.998486	0.469203
C1orf234	1.33633	0.388812
KDM1A	0.793889	0.700847
LUZP1	0.945679	0.926401
HTR1D	0.352336	0.484869
LINC01355	2.94778	0.217976
HNRNPR	1.10574	0.71463
ZNF436	0.964914	0.898281
ZNF436-AS1	0.475078	0.275198
TCEA3	1.17443	0.80638
ASAP3	0.78584	0.618478
E2F2	0.570895	0.677074
LOC101928163	1	1
ID3	0.921249	0.941195
MDS2	1	1
RPL11	1.00191	0.994686
TCEB3	1.00666	0.983927
TCEB3-AS1	1.62042	0.183024
PITHD1	1.30189	0.274789
LYPLA2	1.00065	0.995319
GALE	1.13882	0.782475
HMGCL	1.4605	0.36005
FUCA1	1.12487	0.77383
CNR2	1	1
PNRC2	1.03818	0.883267
SRSF10	1.04303	0.728651
MYOM3	1.14967	0.917339
IL22RA1	1.17954	0.868148
IFNLR1	0.406834	0.546472
LOC284632	1	1
GRHL3	1	1
STPG1	0.829762	0.749089
NIPAL3	0.502224	0.391759
RCAN3AS	0.357474	0.422385
RCAN3	0.845308	0.882536
LOC100506985	0.754749	0.370714
NCMAP	0.997156	0.468152
SRRM1	0.915201	0.638413
CLIC4	1.18606	0.708655
RUNX3	0.655925	0.67629
SYF2	1.09245	0.7318
RSRP1	1.28611	0.754845
RHD	0.738156	0.545482
TMEM50A	0.968862	0.928073
RHCE	0.980539	0.974326
TMEM57	0.954448	0.922773
LDLRAP1	0.988415	0.983335
MAN1C1	1.16856	0.866676
SEPN1	0.913635	0.642258
MTFR1L	0.997782	0.994632
LOC646471	1.77575	0.525936
AUNIP	1.37932	0.449237
PAQR7	1.7077	0.497266
STMN1	0.590353	0.0887143
PAFAH2	0.847799	0.497806
EXTL1	1.20269	0.865775
SLC30A2	1	1
TRIM63	1	1
PDIK1L	1.19127	0.763361
FAM110D	0.682819	0.791314
ZNF593	1.0985	0.879354
CNKSR1	0.788941	0.717696
CATSPER4	1	1
LOC101928303	1.02566	0.95665
CEP85	1.38615	0.313565
SH3BGRL3	0.913257	0.860105
UBXN11	0.67808	0.558444
CD52	0.972232	0.935409
AIM1L	1.74752	0.393432
ZNF683	1	1
LIN28A	1.15035	0.925648
DHDDS	1.11745	0.370627
LOC101928324	0.425824	0.485088
HMGN2	0.42683	0.0740486
RPS6KA1	0.95237	0.860383
ARID1A	0.933473	0.667744
PIGV	0.904344	0.675342
ZDHHC18	1.54757	0.264538
SFN	0.587034	0.690955
GPN2	1.4601	0.328321
GPATCH3	0.638439	0.0977658
NR0B2	1.98723	0.375467
NUDC	0.835157	0.41145
KDF1	0.764615	0.364916
TRNP1	1.28651	0.764752
FAM46B	0.162623	0.124223
SLC9A1	1.24492	0.632959
WDTC1	0.967611	0.922916
TMEM222	1.13381	0.711432
ACTG1P20	0.931421	0.882403
SYTL1	0.850562	0.872442
MAP3K6	0.735439	0.761829
FCN3	0.99499	0.466485
CD164L2	1.59837	0.376449
GPR3	1.08403	0.862662
WASF2	0.88077	0.587475
AHDC1	0.64511	0.0861247
FGR	1	1
IFI6	0.527214	0.438463
FAM76A	0.977383	0.950709
STX12	0.908816	0.82761
PPP1R8	1.00888	0.95076
SCARNA1	1.12228	0.857232
THEMIS2	0.194244	0.073525
RPA2	1.09925	0.823302
SMPDL3B	0.355784	0.243153
XKR8	0.798565	0.787463
EYA3	0.843455	0.602919
PTAFR	0.964255	0.945143
DNAJC8	1.10617	0.524062
ATPIF1	0.741769	0.282001
SESN2	3.51913	0.286101
MED18	1.0439	0.885346
PHACTR4	0.742725	0.534879
SNHG3	2.34105	0.375559
RCC1	0.964106	0.905852
SNORA73B	1.92606	0.386012
TRNAU1AP	0.833792	0.660176
SNHG12	3.46438	0.345154
SNORD99	0.622515	0.62438
SNORA61	0.441349	0.483378
SNORA44	2.15505	0.329234
SNORA16A	2.92862	0.0346916
RAB42	0.578579	0.632912
TAF12	1.05448	0.755667
RNU11	0.915816	0.88261
GMEB1	1.13813	0.599682
YTHDF2	0.888866	0.451748
OPRD1	1	1
EPB41	0.91367	0.917823
TMEM200B	0.7843	0.776636
SRSF4	1.11067	0.584189
MECR	1.13205	0.584827
PTPRU	1.43843	0.677288
LOC101928460	1	1
LOC101929406	1	1
MATN1	1.70404	0.55684
MATN1-AS1	1.83348	0.367448
LAPTM5	7.22127	0.253196
SDC3	0.930165	0.913363
PUM1	1.19296	0.196432
SNORD103A	0.998506	0.469218
SNORD103B	0.998506	0.469218
SNORD85	1	1
NKAIN1	0.614248	0.473898
SNRNP40	0.832829	0.619397
ZCCHC17	0.946464	0.750023
FABP3	1.12472	0.860256
SERINC2	0.163163	0.434322
LINC01225	1	1
LINC01226	0.829878	0.716162
TINAGL1	0.497174	0.581307
HCRTR1	0.673712	0.562565
PEF1	0.901289	0.567671
COL16A1	0.6214	0.617745
ADGRB2	0.492699	0.273976
SPOCD1	1.69876	0.667646
PTP4A2	1.50466	0.112115
KHDRBS1	0.850716	0.529277
TMEM39B	1.10518	0.782864
KPNA6	1.10825	0.601355
TXLNA	0.959154	0.772257
CCDC28B	0.926054	0.918976
IQCC	1.73995	0.364304
DCDC2B	2.31193	0.356892
TMEM234	0.811816	0.836945
EIF3I	1.09745	0.763261
MTMR9LP	0.368507	0.32801
FAM167B	1.68041	0.378626
LCK	1.34256	0.37621
HDAC1	0.797537	0.393063
MARCKSL1	0.512613	0.419136
FAM229A	0.76311	0.806463
TSSK3	0.439445	0.527884
BSDC1	0.825549	0.620749
ZBTB8B	0.621906	0.359757
ZBTB8A	1.05122	0.913891
ZBTB8OS	1.10804	0.760046
RBBP4	0.810634	0.24492
SYNC	0.769871	0.136937
KIAA1522	0.860562	0.897833
YARS	1.6393	0.412076
S100PBP	1.06113	0.833433
FNDC5	0.73934	0.679017
HPCA	1.26328	0.555748
TMEM54	1.32995	0.443793
RNF19B	1.57111	0.306898
AK2	1.13291	0.557994
AZIN2	1.08112	0.829072
TRIM62	0.623928	0.413795
ZNF362	0.549071	0.0611515
A3GALT2	1	1
PHC2	2.0532	0.264729
LOC101929464	1.61578	0.126544
ZSCAN20	0.609067	0.214008
CSMD2	0.993762	0.465563
HMGB4	1	1
CSMD2-AS1	1	1
C1orf94	1	1
GJB5	1.90877	0.375565
GJB4	1.34256	0.37621
GJB3	2.13909	0.631547
GJA4	1	1
SMIM12	0.876836	0.491113
DLGAP3	0.387845	0.277463
LOC653160	1.56264	0.355238
ZMYM6NB	1.12092	0.525177
ZMYM6	1.42555	0.599798
ZMYM1	1.09082	0.87968
SFPQ	0.881329	0.525987
ZMYM4	1.12613	0.664345
KIAA0319L	1.01068	0.969483
NCDN	1.1426	0.747882
TFAP2E	1.06597	0.940137
PSMB2	0.916346	0.735499
C1orf216	1.09543	0.870615
CLSPN	0.961975	0.939689
AGO4	2.01046	0.265377
AGO1	0.751232	0.47991
AGO3	1.2341	0.660061
TEKT2	0.998486	0.469203
ADPRHL2	0.985698	0.963767
COL8A2	1.88872	0.542936
TRAPPC3	1.32779	0.271436
MAP7D1	1.41701	0.127782
THRAP3	1.03787	0.877715
SH3D21	1.01908	0.970317
EVA1B	0.831736	0.603198
STK40	1.41772	0.623698
LSM10	0.969072	0.918076
OSCP1	0.791356	0.527454
MRPS15	0.975885	0.922763
CSF3R	1	1
GRIK3	1	1
LINC01137	3.97058	0.357733
ZC3H12A	1.98976	0.616445
MEAF6	0.984778	0.889005
SNIP1	0.721259	0.0641665
DNALI1	1.52889	0.311302
GNL2	1.72319	0.254375
RSPO1	0.171988	0.167919
C1orf109	1.93758	0.409326
CDCA8	0.564671	0.0512509
EPHA10	1.99194	0.638371
MANEAL	0.889733	0.852338
YRDC	1.87261	0.142155
C1orf122	0.92723	0.831892
MTF1	1.05843	0.776301
INPP5B	1.3024	0.5606
SF3A3	0.655384	0.295983
FHL3	0.777068	0.54575
UTP11L	1.48128	0.406706
POU3F1	0.607256	0.362411
LINC01343	1	1
RRAGC	1.51935	0.254464
GJA9-MYCBP	0.996247	0.991071
MYCBP	1.10681	0.765027
GJA9	1.55471	0.382819
RHBDL2	5.88797	0.0715227
AKIRIN1	1.36706	0.326772
NDUFS5	0.794482	0.319188
MACF1	1.12149	0.826152
KIAA0754	0.98184	0.977876
BMP8A	0.672748	0.743368
PPIEL	1.53994	0.656732
PABPC4	0.897201	0.801701
LOC101929516	0.725672	0.659071
SNORA55	1.34256	0.37621
HEYL	0.730934	0.828669
NT5C1A	1	1
HPCAL4	1.45389	0.789214
PPIE	1.25696	0.29616
BMP8B	2.6859	0.174128
OXCT2	2.44571	0.481009
TRIT1	1.10403	0.606492
MYCL	3.49591	0.270728
MFSD2A	6.35787	0.314337
CAP1	1.3703	0.227113
PPT1	1.19881	0.657429
RLF	1.09813	0.85458
TMCO2	1	1
ZMPSTE24	1.11132	0.562261
COL9A2	0.338065	0.102679
SMAP2	1.14271	0.790286
ZFP69B	0.863442	0.86203
ZFP69	3.36474	0.332842
EXO5	1.09188	0.912116
ZNF684	4.80023	0.377064
RIMS3	0.753263	0.73518
NFYC-AS1	3.58622	0.242734
NFYC	1.03432	0.933765
KCNQ4	1.47879	0.714372
CITED4	1.52288	0.603548
CTPS1	1.18198	0.656585
SLFNL1-AS1	0.7577	0.630332
SLFNL1	0.672807	0.644462
SCMH1	1.17712	0.57985
FOXO6	2.12116	0.418964
EDN2	1.0262	0.965611
HIVEP3	4.30981	0.200189
GUCA2B	1	1
GUCA2A	1	1
FOXJ3	1.34787	0.321345
RIMKLA	1.44331	0.677302
ZMYND12	1.93546	0.545312
PPCS	1.16995	0.612328
CCDC30	1.30121	0.761566
PPIH	0.849608	0.598871
YBX1	0.986743	0.958447
CLDN19	1.58254	0.378374
P3H1	0.952984	0.906566
C1orf50	1.39654	0.501391
LOC100129924	1	1
SVBP	0.798963	0.620223
ERMAP	0.838758	0.587617
ZNF691	1.42954	0.488361
LOC339539	0.943766	0.934874
SLC2A1	0.931921	0.87957
SLC2A1-AS1	0.217341	0.405144
FAM183A	1.653	0.645987
EBNA1BP2	1.70694	0.325246
CFAP57	5.08657	0.126574
TMEM125	1	1
C1orf210	0.616381	0.369408
TIE1	1.17841	0.912459
MPL	0.311094	0.423055
CDC20	0.377037	0.119296
ELOVL1	1.07324	0.852312
MED8	1.39113	0.427659
SZT2	0.481068	0.591028
HYI	0.406422	0.57445
PTPRF	0.905051	0.831165
KDM4A	1.15881	0.70091
KDM4A-AS1	1.04022	0.922775
ST3GAL3	0.713023	0.639232
LOC101929592	0.996056	0.467299
ARTN	0.239168	0.482108
IPO13	0.790802	0.591961
DPH2	1.32054	0.52012
ATP6V0B	1.45821	0.474231
B4GALT2	0.798135	0.592708
CCDC24	1.32733	0.370969
SLC6A9	1.29418	0.660934
KLF17	0.754749	0.370714
DMAP1	0.687838	0.219718
ERI3	0.626466	0.370914
ERI3-IT1	1	1
RNF220	1.44109	0.30997
TMEM53	0.983798	0.961561
C1orf228	2.98047	0.280977
KIF2C	0.701001	0.210665
RPS8	1.1206	0.831315
SNORD55	0.0475176	0.321471
SNORD46	0.686299	0.697558
SNORD38A	0.640203	0.488926
SNORD38B	0.319708	0.0459156
BEST4	1.03604	0.952702
PLK3	5.33893	0.210395
TCTEX1D4	3.98138	0.226378
BTBD19	1.34256	0.37621
PTCH2	0.904072	0.898555
EIF2B3	1.53592	0.298365
HECTD3	0.552488	0.157858
UROD	0.760054	0.734053
ZSWIM5	0.69615	0.543313
LINC01144	0.297431	0.261764
HPDL	0.279661	0.463526
MUTYH	1.197	0.557849
TOE1	0.812148	0.744037
TESK2	0.729772	0.649178
CCDC163P	1.07807	0.876804
MMACHC	0.73465	0.116638
PRDX1	0.785515	0.181782
AKR1A1	0.745278	0.0247608
NASP	1.07138	0.885369
CCDC17	0.505706	0.426705
GPBP1L1	0.926884	0.75084
RPS15AP10	0.505877	0.0330884
TMEM69	0.983556	0.954548
IPP	0.822227	0.490574
MAST2	0.982357	0.954615
PIK3R3	0.469481	0.4817
LOC101929626	3.92277	0.375557
TSPAN1	0.638766	0.744032
POMGNT1	0.882687	0.813129
LURAP1	1.6432	0.421822
RAD54L	0.815873	0.736874
LRRC41	0.787854	0.707329
UQCRH	0.81396	0.79115
NSUN4	0.913287	0.822494
FAAH	0.932328	0.916195
FAAHP1	3.80801	0.432782
LINC01398	1.60587	0.375655
DMBX1	0.535866	0.561295
MKNK1-AS1	0.398457	0.493462
KNCN	1.34256	0.37621
MKNK1	0.690759	0.2981
MOB3C	1.98511	0.273947
ATPAF1	1.05859	0.673709
TEX38	1	1
EFCAB14-AS1	0.754609	0.365189
EFCAB14	0.955632	0.923125
CYP4B1	1	1
CYP4Z2P	1	1
CYP4A11	1	1
CYP4X1	0.996056	0.467299
CYP4Z1	0.754377	0.361113
CYP4A22	1	1
LINC00853	0.438093	0.437108
PDZK1IP1	1.40051	0.824763
TAL1	0.615167	0.370785
STIL	0.968517	0.934114
CMPK1	1.12989	0.647122
LINC01389	0.394745	0.22556
FOXE3	0.763946	0.367504
FOXD2-AS1	0.915385	0.938977
FOXD2	0.704376	0.458086
TRABD2B	2.77549	0.375862
SKINTL	1	1
SLC5A9	0.993712	0.989179
SPATA6	0.743593	0.635821
AGBL4	0.998525	0.469234
BEND5	1.66783	0.388947
LOC101929721	1	1
AGBL4-IT1	1	1
ELAVL4	1	1
DMRTA2	0.992921	0.464942
FAF1	0.968591	0.924254
CDKN2C	0.170166	0.020838
C1orf185	1	1
RNF11	0.903394	0.82868
TTC39A	2.4606	0.288541
TTC39A-AS1	1	1
EPS15	1.48298	0.243296
OSBPL9	0.891606	0.352396
NRD1	0.929672	0.57544
RAB3B	1.24417	0.844847
TXNDC12	0.966134	0.906157
KTI12	1.28432	0.605736
TXNDC12-AS1	1	1
BTF3L4	1.03821	0.842943
ZFYVE9	1.1221	0.629705
CC2D1B	1.5043	0.405708
ORC1	0.618721	0.491246
PRPF38A	0.915549	0.740436
ZCCHC11	1.10993	0.759381
GPX7	0.994612	0.4662
FAM159A	1	1
COA7	0.954871	0.94714
ZYG11B	0.972262	0.909269
ZYG11A	0.959095	0.963836
ECHDC2	0.893911	0.912733
SCP2	0.775818	0.278266
PODN	0.990113	0.462918
SLC1A7	1.30038	0.375773
CPT2	0.857119	0.680235
C1orf123	0.788532	0.0954953
MAGOH	1.20029	0.408466
LOC100507564	1.36403	0.345139
LRP8	1.37613	0.12044
LOC105378732	1.06028	0.950438
SLC25A3P1	0.771066	0.804643
DMRTB1	1	1
GLIS1	0.0988956	0.297225
NDC1	0.980799	0.955015
YIPF1	0.838392	0.6209
DIO1	1	1
HSPB11	1.03906	0.940526
LRRC42	1.0417	0.639193
LDLRAD1	1	1
TMEM59	0.781692	0.129264
TCEANC2	0.903228	0.878443
CDCP2	1	1
CYB5RL	0.563041	0.520718
MRPL37	0.634164	0.164591
SSBP3	0.827147	0.295195
SSBP3-AS1	1.9336	0.468356
ACOT11	0.757426	0.749563
FAM151A	0.765545	0.360339
MROH7	0.996038	0.467285
MROH7-TTC4	0.706413	0.374873
TTC4	1.43705	0.417723
PARS2	1.29643	0.478195
TTC22	1	1
C1orf177	0.350744	0.252103
DHCR24	0.535938	0.276064
TMEM61	1.33784	0.386203
BSND	1	1
PCSK9	1	1
USP24	1.30659	0.222895
LOC100507634	1.71851	0.674465
PPAP2B	1.8807	0.530556
PRKAA2	1.97871	0.449528
C1orf168	0.997221	0.468203
C8A	1	1
C8B	1	1
DAB1	0.98851	0.461799
DAB1-AS1	1	1
OMA1	0.620413	0.374345
TACSTD2	0.399547	0.530459
MYSM1	1.42761	0.378212
JUN	0.796374	0.783672
LINC01135	1	1
LINC01358	0.213634	0.446694
HSD52	0.189361	0.41506
FGGY	0.694722	0.595837
LOC101926944	1	1
HOOK1	1.22183	0.892555
CYP2J2	2.90479	0.445281
C1orf87	1	1
LOC101926964	1	1
NFIA-AS2	0.99853	0.469237
NFIA	0.745056	0.711067
NFIA-AS1	1	1
MGC34796	0.709791	0.374601
TM2D1	1.63517	0.178333
INADL	0.657285	0.696063
L1TD1	0.890891	0.93879
KANK4	0.820412	0.895411
USP1	1.2815	0.741019
DOCK7	1.1963	0.388906
ANGPTL3	0.772401	0.60945
ATG4C	0.776619	0.111088
LINC00466	1.65441	0.376889
FOXD3-AS1	0.973286	0.969476
FOXD3	0.670869	0.769264
ALG6	1.0077	0.989755
ITGB3BP	0.603065	0.202621
EFCAB7	0.764606	0.661531
DLEU2L	0.702361	0.454601
PGM1	0.539019	0.369823
ROR1	2.28518	0.553985
ROR1-AS1	0.971155	0.953251
UBE2U	1	1
CACHD1	0.738602	0.756394
RAVER2	0.793354	0.731888
JAK1	1.02793	0.97395
LINC01359	0.197769	0.37415
AK4	1.02045	0.980627
DNAJC6	0.476164	0.546416
LEPROT	0.943615	0.898278
LEPR	1.0311	0.975392
PDE4B	4.57917	0.245903
LOC101927139	1	1
SGIP1	0.997088	0.468099
TCTEX1D1	1	1
INSL5	1	1
WDR78	0.682183	0.572809
MIER1	1.12859	0.57736
SLC35D1	0.867123	0.736237
C1orf141	1	1
IL23R	0.645107	0.592032
IL12RB2	3.014	0.269754
SERBP1	1.23693	0.0748481
GADD45A	10.9424	0.177863
GNG12	0.920034	0.924383
GNG12-AS1	9.39946	0.374789
DIRAS3	0.721625	0.741884
WLS	1.54974	0.762701
RPE65	5.4201	0.375976
DEPDC1	0.770492	0.473301
DEPDC1-AS1	0.995937	0.467207
LRRC7	1	1
PIN1P1	3.2334	0.00356973
LRRC40	1.11074	0.737579
SRSF11	1.47821	0.281895
ANKRD13C	1.39567	0.270796
HHLA3	0.863895	0.731302
CTH	7.35185	0.313177
LOC101927244	1	1
PTGER3	0.25648	0.308256
ZRANB2-AS1	1.1444	0.781869
ZRANB2	1.45008	0.414203
ZRANB2-AS2	0.617385	0.368138
NEGR1	1.3542	0.712229
NEGR1-IT1	1	1
LINC01360	1	1
LRRIQ3	1.33229	0.39514
FPGT	0.721507	0.745356
FPGT-TNNI3K	0.990515	0.463203
TNNI3K	1	1
ERICH3	1	1
ERICH3-AS1	1	1
CRYZ	0.61046	0.287973
TYW3	1.24489	0.729536
LHX8	0.890967	0.938659
SLC44A5	0.573273	0.614627
ACADM	1.00786	0.985269
DLSTP1	1.06748	0.79766
RABGGTB	1.11411	0.847321
SNORD45C	1.34256	0.37621
SNORD45A	0.272795	0.456253
SNORD45B	0.209315	0.374252
MSH4	3.61857	0.375178
ASB17	1	1
LOC101927342	1	1
ST6GALNAC3	8.24322	0.40772
ST6GALNAC5	1.34256	0.37621
PIGK	0.956826	0.909215
AK5	0.387605	0.484515
ZZZ3	1.5434	0.518098
USP33	0.98024	0.775424
FAM73A	1.21117	0.272107
NEXN-AS1	1.50592	0.690229
NEXN	0.995659	0.995335
FUBP1	1.31668	0.284177
DNAJB4	0.556519	0.392745
GIPC2	1	1
MGC27382	1	1
PTGFR	1.04692	0.96734
IFI44L	0.324448	0.479207
IFI44	0.442524	0.573384
ADGRL4	3.58054	0.523254
LOC101927412	1	1
LOC101927434	1	1
ADGRL2	0.50481	0.582499
LINC01361	0.995799	0.467102
LOC101927587	0.753319	0.350218
LOC101927560	0.995908	0.467185
TTLL7	0.860034	0.726894
PRKACB	0.790838	0.738304
SAMD13	0.201253	0.266213
UOX	1	1
DNASE2B	1	1
RPF1	1.25289	0.504763
GNG5	0.932877	0.816099
SPATA1	0.773157	0.695252
CTBS	1.66724	0.403237
LINC01461	1	1
LINC01555	1	1
SSX2IP	1.24229	0.456437
LPAR3	0.849894	0.793345
MCOLN2	2.74818	0.490108
MCOLN3	1.88096	0.487907
WDR63	0.512252	0.62763
SYDE2	2.58277	0.265014
C1orf52	1.2682	0.37491
BCL10	1.52248	0.41899
LOC646626	4.4729	0.29739
DDAH1	1.12555	0.925179
CYR61	1.03406	0.977718
ZNHIT6	2.92648	0.388495
COL24A1	1.32982	0.375622
ODF2L	1.21426	0.751892
CLCA2	1	1
CLCA1	1	1
CLCA4	1	1
CLCA3P	0.14593	0.374135
SH3GLB1	1.49169	0.37909
SEP15	1.39657	0.349177
HS2ST1	0.887578	0.729317
LINC01140	0.559158	0.482546
LOC101927844	1.32598	0.378612
LMO4	1.24203	0.805752
LINC01364	1	1
PKN2-AS1	0.984536	0.459126
PKN2	1.05066	0.798737
GTF2B	1.70309	0.328032
CCBL2	1.3726	0.557115
RBMXL1	0.879756	0.742926
GBP3	3.28775	0.512043
GBP1	1.82242	0.413959
GBP2	2.31076	0.359729
GBP7	1	1
GBP4	1.47698	0.473012
GBP5	2.97707	0.373904
LOC729930	1.63747	0.402408
GBP6	0.993742	0.465549
GBP1P1	1	1
LRRC8B	1.83943	0.436612
FLJ27354	1.34174	0.378296
LRRC8C	1.27034	0.802338
LRRC8D	1.19602	0.716998
GEMIN8P4	1.22573	0.837109
ZNF326	1.14766	0.46554
BARHL2	0.99475	0.466304
ZNF644	1.08141	0.694913
HFM1	3.5801	0.376252
CDC7	1.23017	0.83656
TGFBR3	0.644052	0.561628
BRDT	0.694345	0.400942
EPHX4	0.594336	0.705254
SETSIP	1.43481	0.225022
BTBD8	0.334909	0.0618617
KIAA1107	1.08935	0.864784
C1orf146	1.59238	0.377136
GLMN	1.48596	0.38081
RPAP2	1.44196	0.161223
GFI1	2.74839	0.107412
EVI5	1.09865	0.742237
RPL5	1.22697	0.713519
FAM69A	0.561678	0.133499
SNORD21	0.553741	0.506275
SNORA66	0.990476	0.463176
MTF2	1.12525	0.824951
TMED5	0.815221	0.627245
CCDC18	0.787215	0.333367
LOC100131564	0.59096	0.401085
DR1	1.09288	0.825994
FNBP1L	1.18972	0.679302
BCAR3	1.42629	0.747555
LOC100129046	0.367852	0.534376
DNTTIP2	1.3316	0.372455
GCLM	1.17746	0.618158
ABCA4	2.72319	0.376993
ARHGAP29	1.49688	0.652002
ABCD3	0.725727	0.223153
F3	5.13622	0.469911
LINC01057	0.766701	0.786827
SLC44A3	0.921913	0.945086
CNN3	0.750458	0.596546
LOC729970	1.17269	0.811325
ALG14	0.644417	0.139641
TMEM56	0.335274	0.470447
TMEM56-RWDD3	0.615167	0.370785
LOC101928118	0.98979	0.462691
RWDD3	0.994179	0.991845
FLJ31662	1	1
LOC100996635	1	1
LOC102723661	1	1
LOC101928241	1	1
PTBP2	1.31246	0.557211
DPYD	0.403221	0.557939
DPYD-AS1	0.816994	0.828808
DPYD-AS2	0.386019	0.573176
LOC729987	1.26855	0.772268
SNX7	0.752945	0.750208
LPPR5	1	1
LOC100129620	1	1
LPPR4	1	1
LOC101928270	1	1
PALMD	0.985167	0.459541
FRRS1	1.47555	0.642722
AGL	0.708376	0.38548
SLC35A3	1.09735	0.893476
HIAT1	0.75681	0.491485
SASS6	0.862163	0.619805
TRMT13	2.04851	0.121119
LRRC39	1.7443	0.469749
DBT	1.42803	0.343665
RTCA-AS1	0.374908	0.399237
RTCA	1.36856	0.197811
CDC14A	2.92804	0.0124977
GPR88	1.32585	0.378709
LINC01349	1.1351	0.869102
VCAM1	52.8741	0.380349
EXTL2	1.64158	0.373337
SLC30A7	1.69582	0.102627
DPH5	1.00379	0.994583
LOC102606465	1.63319	0.598121
LOC101928370	0.4829	0.438045
S1PR1	1.01169	0.987267
LINC01307	1	1
RNU6-31P	1	1
OLFM3	1.28149	0.870048
DNAJA1P5	1.95634	0.684446
COL11A1	0.978061	0.988203
LOC101928436	0.380883	0.371279
RNPC3	0.644027	0.278865
AMY2B	1.63792	0.0971031
ACTG1P4	0.524125	0.24289
AMY2A	1	1
AMY1A	0.76553	0.46735
AMY1C	0.709512	0.326884
AMY1B	0.782314	0.385713
LOC100129138	0.165739	0.365852
LOC101928476	1	1
PRMT6	1.02104	0.967998
NTNG1	0.416523	0.259089
VAV3	1.57817	0.756067
VAV3-AS1	1	1
SLC25A24	0.811922	0.340166
NBPF4	1.30038	0.375773
NBPF6	1.30038	0.375773
FAM102B	0.417854	0.0868738
HENMT1	0.53488	0.683672
PRPF38B	1.89566	0.134024
FNDC7	1	1
STXBP3	2.07167	0.121791
AKNAD1	1.68139	0.377052
SPATA42	0.998486	0.469203
GPSM2	0.658487	0.145569
CLCC1	0.700039	0.129992
WDR47	0.758873	0.696588
TAF13	2.14952	0.0861142
TMEM167B	1.2385	0.260145
SCARNA2	0.274203	0.340518
C1orf194	0.996082	0.467319
KIAA1324	0.783997	0.818185
SARS	2.1152	0.227798
CELSR2	0.577225	0.642842
PSRC1	0.513677	0.0301062
MYBPHL	1.29486	0.377548
SORT1	0.846804	0.865246
PSMA5	1.0468	0.890214
SYPL2	1.04113	0.952272
ATXN7L2	1.1533	0.38813
CYB561D1	2.1667	0.285256
AMIGO1	1.06684	0.887835
GPR61	0.995799	0.467102
GNAI3	0.994528	0.989924
GNAT2	0.915554	0.895122
AMPD2	1.37274	0.672192
GSTM4	0.541454	0.0346646
GSTM2	0.62069	0.748699
GSTM1	0.575543	0.7041
GSTM5	0.996082	0.467319
GSTM3	0.902629	0.940089
EPS8L3	1	1
CSF1	3.85339	0.287157
AHCYL1	0.991734	0.979949
STRIP1	1.20732	0.027674
ALX3	0.703838	0.588516
LINC01397	1	1
UBL4B	1	1
SLC6A17	0.342929	0.427488
KCNC4-AS1	0.615167	0.370785
KCNC4	0.571042	0.221421
LOC440600	0.959645	0.941995
RBM15	0.967973	0.940632
SLC16A4	0.662926	0.347711
LAMTOR5	0.785431	0.156365
LAMTOR5-AS1	1.91543	0.366362
PROK1	1.17523	0.806657
CYMP	1	1
LOC440602	1	1
KCNA10	1	1
KCNA2	1	1
KCNA3	0.997228	0.468208
CD53	0.995934	0.467205
LRIF1	1.15012	0.689442
DRAM2	1.06737	0.659671
CEPT1	1.02798	0.818319
DENND2D	1.00621	0.994552
CHI3L2	1	1
CHIAP2	1	1
CHIA	1	1
PIFO	1.67764	0.582969
PGCP1	1	1
OVGP1	1.59672	0.409082
WDR77	1.13865	0.63497
ATP5F1	0.832492	0.551967
C1orf162	0.813136	0.670475
TMIGD3	1	1
ADORA3	1	1
LINC01160	0.873039	0.708967
RAP1A	1.16757	0.659141
FAM212B	0.393092	0.237417
FAM212B-AS1	2.52414	0.441445
LOC101928718	2.78499	0.34477
DDX20	0.891871	0.737625
KCND3	1	1
KCND3-IT1	1	1
KCND3-AS1	1	1
LOC643355	0.51581	0.370945
CTTNBP2NL	1.13444	0.744252
WNT2B	0.449544	0.420746
ST7L	1.96375	0.00315114
CAPZA1	1.06458	0.680184
MOV10	0.949353	0.771858
RHOC	1.57454	0.4382
PPM1J	6.13121	0.31568
FAM19A3	2.51359	0.222009
LINC01356	0.42545	0.371445
SLC16A1	1.20856	0.528906
AKR7A2P1	1.0126	0.981889
SLC16A1-AS1	0.883371	0.876515
LOC100996251	1.77679	0.378295
LRIG2	1.10887	0.753672
LOC643441	0.444448	0.371084
MAGI3	0.514583	0.272531
PHTF1	0.655657	0.300591
RSBN1	0.840476	0.110211
AP4B1-AS1	1.33831	0.385338
PTPN22	3.37038	0.378743
BCL2L15	0.890183	0.843735
AP4B1	1.83936	0.142945
DCLRE1B	0.729783	0.485303
HIPK1-AS1	0.239194	0.309117
HIPK1	1.18616	0.747867
OLFML3	0.0351591	0.174703
SYT6	1.32258	0.381375
TRIM33	1.15991	0.513769
BCAS2	1.30273	0.423172
DENND2C	2.90594	0.26862
AMPD1	1	1
NRAS	0.968923	0.922512
CSDE1	1.06792	0.667684
SIKE1	1.04117	0.915004
SYCP1	0.339143	0.371387
TSHB	1	1
TSPAN2	0.357805	0.527397
NGF	2.41984	0.37104
VANGL1	0.613779	0.278051
CASQ2	0.994826	0.466361
NHLH2	1.14005	0.910456
LOC101928995	1	1
LOC101928977	1.68183	0.376108
SLC22A15	3.64333	0.142208
MAB21L3	2.08071	0.334716
ATP1A1	1.03306	0.921494
ATP1A1-AS1	0.973958	0.942238
LOC101929023	1	1
CD58	1.0184	0.948266
IGSF3	0.63985	0.674319
C1orf137	1	1
CD2	1	1
PTGFRN	0.430679	0.221559
CD101	2.348	0.591171
LOC101929099	1	1
TTF2	0.97026	0.903162
TRIM45	2.07665	0.179417
VTCN1	1	1
LINC01525	1	1
MAN1A2	0.93308	0.877444
LOC100996263	1	1
FAM46C	2.29754	0.232972
GDAP2	1.78454	0.0768164
WDR3	1.46454	0.514743
SPAG17	0.533182	0.393954
TBX15	0.765737	0.827414
WARS2	0.683628	0.426636
WARS2-IT1	0.380883	0.371279
LOC101929147	0.799054	0.651831
HAO2	1	1
HAO2-IT1	1	1
HSD3B2	1	1
HSD3B1	1	1
HSD3BP4	3.572	0.300036
LINC00622	3.96079	0.427965
ZNF697	8.27574	0.287667
PHGDH	1.11827	0.889
HMGCS2	0.82665	0.775499
REG4	0.998525	0.469234
NBPF7	1.8213	0.453378
ADAM30	1	1
NOTCH2	0.865326	0.768173
FAM72B	0.695746	0.527916
HIST2H2BA	0.753174	0.34906
FCGR1B	0.998499	0.469213
SRGAP2-AS1	0.935561	0.877646
SRGAP2B	0.7201	0.116493
SRGAP2D	1.1767	0.531393
EMBP1	0.79205	0.688335
ANKRD20A12P	3.26906	0.451161
LOC102723769	0.923164	0.949906
RNU1-13P	1.44581	0.645768
LOC100132057	2.23218	0.234242
LINC01138	1.06503	0.885645
PPIAL4G	0.725052	0.224447
FAM72D	0.712351	0.471337
FAM72C	0.670713	0.488718
NBPF20	1.42965	0.402616
LINC00623	2.06987	0.130399
LINC00869	2.06774	0.133261
PPIAL4A	0.98565	0.967312
PPIAL4C	0.876259	0.690568
PFN1P2	1.11364	0.861093
NBPF9	2.4805	0.118616
NBPF8	1.91559	0.206345
LOC653513	1.32982	0.375622
PDE4DIP	2.94042	0.388216
SEC22B	1.06811	0.912509
NOTCH2NL	0.698788	0.544748
NBPF25P	2.39886	0.124493
NBPF10	1.25168	0.633564
LOC101928979	0.998506	0.469218
HFE2	1	1
TXNIP	0.852193	0.837272
POLR3GL	0.707383	0.253645
ANKRD34A	0.540955	0.391282
LIX1L	0.693106	0.481269
RBM8A	1.15912	0.0386632
GNRHR2	0.751359	0.70473
PEX11B	0.6832	0.287815
ITGA10	0.147803	0.405195
ANKRD35	0.993518	0.465382
PIAS3	0.749474	0.388319
NUDT17	0.864313	0.650028
POLR3C	2.39173	0.311501
RNF115	1.02282	0.951546
CD160	2.39289	0.264683
PDZK1	0.193913	0.414549
GPR89A	1.07461	0.711833
PDZK1P1	0.0957926	0.376464
NBPF11	1.73385	0.191228
NBPF12	3.0795	0.0525336
LOC728989	0.762989	0.370583
RNVU1-8	0.380883	0.371279
NBPF13P	1	1
PRKAB2	2.01921	0.0713994
PDIA3P1	1.1039	0.685633
FMO5	0.401019	0.495845
CHD1L	1.41582	0.156404
LINC00624	0.943236	0.967339
BCL9	0.72165	0.618408
ACP6	1.02603	0.966164
GJA5	1	1
GJA8	1	1
GPR89B	1.16921	0.619483
LOC101927468	0.997221	0.468203
RNVU1-19	0.768031	0.468902
PPIAL4F	1.14049	0.808472
PPIAL4D	0.918979	0.883202
PPIAL4E	0.918979	0.883202
NBPF14	1.73368	0.205047
NBPF15	2.17653	0.15454
LOC101060524	3.88559	0.310847
DRD5P2	3.88559	0.310847
LOC645166	1.09277	0.880444
LOC388692	1.29704	0.634045
FAM231D	1.56277	0.292387
FCGR1C	1	1
LOC103091866	0.928863	0.909668
RNVU1-20	1.39913	0.591665
HIST2H2BF	1.01683	0.986813
FCGR1A	2.36035	0.376675
HIST2H3D	0.740115	0.702633
HIST2H4B	0.541001	0.481677
HIST2H4A	0.296794	0.252028
HIST2H3C	1.47946	0.68439
HIST2H3A	1.38107	0.738164
HIST2H2AA3	0.931568	0.882555
HIST2H2AA4	0.960477	0.928918
HIST2H2BC	0.972015	0.97755
HIST2H2BE	0.43046	0.228406
HIST2H2AC	0.563723	0.407522
HIST2H2AB	0.585572	0.501086
BOLA1	0.998358	0.998016
SV2A	0.928903	0.943273
SF3B4	0.85452	0.583702
MTMR11	2.24881	0.0411661
OTUD7B	1.20209	0.611067
VPS45	0.998131	0.985576
PLEKHO1	0.886644	0.806053
ANP32E	0.956805	0.948065
CA14	0.58278	0.717693
APH1A	0.860888	0.600443
C1orf54	1.00491	0.997072
CIART	1.91303	0.416316
MRPS21	0.978479	0.96011
PRPF3	1.3597	0.380759
RPRD2	0.917783	0.852199
TARS2	0.893843	0.897482
ECM1	0.729915	0.762185
FALEC	0.273676	0.262057
ADAMTSL4	0.883387	0.871453
ADAMTSL4-AS1	1.6132	0.405471
MCL1	1.66935	0.049829
ENSA	0.844837	0.646524
GOLPH3L	0.658615	0.21689
HORMAD1	2.55705	0.336145
CTSS	12.3157	0.138184
CTSK	0.27567	0.26364
ARNT	1.12397	0.814758
SETDB1	1.22313	0.570962
CERS2	1.25583	0.475415
ANXA9	6.08282	0.381486
FAM63A	0.623372	0.0824411
PRUNE	0.991479	0.988087
BNIPL	3.46793	0.00676505
C1orf56	1.858	0.0209167
CDC42SE1	1.8313	0.0291159
MLLT11	0.778871	0.832202
GABPB2	0.944107	0.823664
SEMA6C	1.25208	0.545142
TNFAIP8L2-SCNM1	1.05202	0.847271
TNFAIP8L2	0.671368	0.579944
LYSMD1	1.44265	0.591295
SCNM1	1.07769	0.852602
TMOD4	0.620812	0.487785
VPS72	0.968188	0.906636
PIP5K1A	1.40524	0.455383
PSMD4	1.12091	0.644687
ZNF687	1.11532	0.596429
PI4KB	1.06947	0.824059
RFX5	0.952129	0.891926
GBAT2	0.589212	0.496641
SELENBP1	1.25326	0.735816
PSMB4	0.813557	0.540493
POGZ	1.1599	0.716664
CGN	1.37107	0.760902
TUFT1	1.27855	0.550447
SNX27	0.971796	0.937911
CELF3	0.842812	0.842137
RIIAD1	1	1
MRPL9	0.83986	0.634132
OAZ3	1.1271	0.266976
TDRKH	1.38992	0.446814
LINGO4	1	1
RORC	1	1
C2CD4D	1	1
LOC100132111	1.32982	0.375622
THEM5	1	1
THEM4	0.878462	0.893681
S100A10	0.594956	0.702161
NBPF18P	1	1
S100A11	1.4346	0.61075
LOC100131107	1	1
TCHHL1	1	1
TCHH	0.737022	0.659718
RPTN	1	1
HRNR	1	1
FLG	1	1
FLG-AS1	1.1183	0.889055
FLG2	1	1
CRNN	1	1
LCE5A	1	1
CRCT1	1	1
LCE3E	1	1
LCE3D	1	1
LCE3C	1	1
LCE3B	1	1
LCE3A	1	1
LCE2D	1	1
LCE2C	1	1
LCE2B	1	1
LCE2A	1	1
LCE4A	1	1
C1orf68	1	1
KPRP	1.32982	0.375622
LCE1F	1	1
LCE1E	1	1
LCE1D	1	1
LCE1C	1	1
LCE1B	1.57481	0.379457
LCE1A	1	1
LCE6A	1	1
SMCP	1	1
IVL	1	1
SPRR4	1	1
SPRR1A	1	1
SPRR3	1	1
SPRR1B	1	1
SPRR2D	1.30038	0.375773
SPRR2A	0.444448	0.371084
SPRR2B	1	1
SPRR2E	1	1
SPRR2F	1	1
SPRR2C	1.30038	0.375773
SPRR2G	1	1
LOC101928009	1	1
LELP1	1	1
PRR9	1	1
LOR	1	1
PGLYRP3	1	1
PGLYRP4	1	1
S100A9	3.3909	0.375249
S100A12	1	1
S100A8	0.994612	0.4662
S100A7A	1	1
S100A7L2	1	1
S100A7	1	1
S100A6	1.16366	0.912834
S100A5	1.48099	0.710248
S100A4	1.06282	0.952873
LOC101928034	1.03514	0.924447
S100A3	3.42151	0.362673
S100A2	1.03972	0.976602
S100A16	1.43784	0.679803
S100A14	1.56779	0.584638
S100A13	1.48908	0.247754
S100A1	3.99034	0.461062
CHTOP	1.11009	0.675405
SNAPIN	0.797912	0.432566
ILF2	1.00038	0.999162
NPR1	1.32802	0.401168
INTS3	0.818204	0.656578
SLC27A3	2.18902	0.201881
LOC343052	1	1
GATAD2B	1.14654	0.491322
DENND4B	1.09604	0.722808
CRTC2	0.902719	0.856681
SLC39A1	0.932777	0.806764
CREB3L4	0.923077	0.869765
JTB	1.02821	0.914694
RAB13	1.09149	0.879105
RPS27	0.945954	0.88449
NUP210L	1.15488	0.863348
TPM3	0.946464	0.732019
C1orf189	2.64766	0.337549
C1orf43	0.96709	0.941528
UBAP2L	0.66604	0.282186
HAX1	1.06516	0.929134
AQP10	1	1
ATP8B2	1.19161	0.790932
IL6R	3.72792	0.205528
SHE	0.763913	0.36762
TDRD10	1	1
UBE2Q1	1.26933	0.630282
UBE2Q1-AS1	1.80965	0.41582
CHRNB2	1.82684	0.408952
ADAR	0.907527	0.806853
KCNN3	1.40174	0.681652
PMVK	0.844613	0.668803
PBXIP1	0.508955	0.211522
PYGO2	0.722815	0.190858
SHC1	1.13102	0.820749
CKS1B	0.943943	0.893258
FLAD1	1.18327	0.800104
LENEP	1	1
ZBTB7B	1.53887	0.527775
DCST2	1.45985	0.366852
DCST1	0.998525	0.469234
LOC100505666	0.971673	0.96765
ADAM15	0.66699	0.556184
EFNA4	0.605925	0.338245
EFNA3	0.533246	0.22673
EFNA1	1.16575	0.899755
SLC50A1	0.867281	0.677137
DPM3	0.617708	0.0855111
KRTCAP2	0.702153	0.000688799
TRIM46	6.42844	0.0270024
MUC1	0.482017	0.525896
THBS3	0.748666	0.71899
MTX1	1.22287	0.66829
GBAP1	0.875932	0.674829
GBA	0.971425	0.933813
FAM189B	0.517094	0.284265
SCAMP3	0.866047	0.743676
CLK2	0.871162	0.526834
HCN3	1	1
PKLR	0.634349	0.602417
FDPS	0.715642	0.405269
RUSC1-AS1	0.710617	0.394728
RUSC1	0.680212	0.592348
ASH1L	1.04083	0.871703
POU5F1P4	1	1
ASH1L-AS1	0.707834	0.71543
MSTO1	0.981706	0.923624
MSTO2P	1.07823	0.811886
YY1AP1	0.784536	0.520265
DAP3	1.5095	0.372723
GON4L	1.11431	0.696255
SYT11	0.518355	0.600175
RIT1	1.45037	0.253217
KIAA0907	0.841105	0.782676
SNORA80E	0.495372	0.52788
SCARNA4	0.674761	0.709413
RXFP4	0.997221	0.468203
ARHGEF2	1.98895	0.494985
SSR2	0.932444	0.839754
UBQLN4	1.09089	0.833193
LAMTOR2	0.934251	0.795721
RAB25	0.712116	0.644264
MEX3A	1.00564	0.99329
LMNA	0.67164	0.520009
SEMA4A	1.5079	0.463787
SLC25A44	1.37543	0.347334
PMF1	1.09087	0.839343
PMF1-BGLAP	1.07007	0.928826
BGLAP	1	1
PAQR6	1.06694	0.956569
SMG5	1.73431	0.276916
TMEM79	1.27987	0.723323
GLMP	0.956961	0.975496
VHLL	1	1
CCT3	0.806855	0.675819
TSACC	1.43897	0.71815
RHBG	1.66603	0.120365
C1orf61	0.606446	0.362169
MEF2D	1.5085	0.101186
IQGAP3	0.374151	0.212528
TTC24	0.996033	0.467281
APOA1BP	0.709982	0.4074
GPATCH4	1.76209	0.35024
HAPLN2	2.76846	0.375999
BCAN	0.432853	0.580127
NES	1.20935	0.898854
CRABP2	1.22453	0.884034
ISG20L2	1.10716	0.85052
RRNAD1	0.770114	0.577541
MRPL24	0.852673	0.728134
HDGF	1.17349	0.533669
PRCC	0.931337	0.913902
SH2D2A	0.867958	0.917555
NTRK1	0.43447	0.37116
INSRR	0.825727	0.892404
PEAR1	0.189849	0.462056
LRRC71	0.184116	0.352707
ARHGEF11	0.892193	0.712413
ETV3L	0.404744	0.479847
ETV3	1.79569	0.428145
CYCSP52	0.990179	0.462965
FCRL5	1	1
FCRL4	0.998499	0.469213
FCRL3	1	1
FCRL2	1	1
FCRL1	1	1
CD5L	1	1
KIRREL	1.23141	0.568182
LOC646268	0.754749	0.370714
CD1D	1.67771	0.381708
CD1A	1	1
CD1C	0.639941	0.601978
CD1B	1	1
CD1E	1	1
OR10T2	1	1
OR10K2	1	1
OR10K1	1	1
OR10R2	1	1
OR6Y1	1	1
OR6P1	1	1
OR10X1	1	1
OR10Z1	1	1
SPTA1	1	1
OR6K2	0.998508	0.46922
OR6K3	1	1
OR6K6	1	1
OR6N1	1	1
OR6N2	1	1
MNDA	1	1
PYHIN1	0.713815	0.374276
IFI16	2.25357	0.607973
AIM2	1.01932	0.98888
CADM3	0.989529	0.462508
CADM3-AS1	1	1
ACKR1	1	1
FCER1A	1	1
OR10J3	1	1
OR10J1	1	1
OR10J5	1	1
APCS	1	1
CRP	1	1
DUSP23	2.37226	0.592311
FCRL6	1.68183	0.376108
SLAMF8	18.4365	0.387345
C1orf204	0.867174	0.867089
VSIG8	1.4396	0.789929
CFAP45	4.7039	0.187565
TAGLN2	0.82418	0.789393
IGSF9	0.348857	0.332805
SLAMF9	1.64551	0.379654
LINC01133	0.992592	0.4647
PIGM	0.909749	0.860142
KCNJ10	0.99853	0.469237
KCNJ9	0.998506	0.469218
IGSF8	0.639933	0.581997
ATP1A2	1.69857	0.244625
ATP1A4	1	1
CASQ1	0.462075	0.332083
LOC729867	4.47355	0.279255
PEA15	4.10236	0.288337
DCAF8	0.966982	0.905042
PEX19	1.0594	0.876425
COPA	0.913603	0.794383
SUMO1P3	0.811483	0.386678
NCSTN	0.773575	0.418524
NHLH1	0.538981	0.433767
VANGL2	0.847143	0.901242
SLAMF6	0.763913	0.36762
CD84	0.661524	0.345695
SLAMF1	1	1
CD48	0.994967	0.466468
SLAMF7	0.998486	0.469203
LY9	0.997178	0.468169
CD244	1	1
ITLN1	1	1
LOC101928372	0.997235	0.468214
ITLN2	0.997235	0.468214
F11R	1.32685	0.783116
TSTD1	3.16478	0.419893
USF1	0.746028	0.619057
ARHGAP30	1.53093	0.578925
PVRL4	2.80148	0.498705
KLHDC9	0.723063	0.778706
PFDN2	1.70452	0.33517
NIT1	1.07872	0.867402
DEDD	1.08788	0.840111
UFC1	0.968282	0.904976
USP21	0.792626	0.515091
PPOX	1.17803	0.710547
B4GALT3	0.909124	0.848261
ADAMTS4	1.88192	0.546688
NDUFS2	1.09367	0.829253
FCER1G	1.01337	0.9763
APOA2	4.30189	0.405707
TOMM40L	1.27256	0.812825
NR1I3	2.78873	0.14727
PCP4L1	1	1
MPZ	0.983008	0.988818
SDHC	0.757014	0.429421
CFAP126	1.13094	0.891897
FCGR2A	0.233234	0.11661
HSPA6	1.04016	0.966325
FCGR3A	1	1
FCGR2C	0.697249	0.375613
HSPA7	0.25677	0.370211
FCGR3B	1	1
FCGR2B	1	1
RPL31P11	1.42946	0.419805
FCRLA	7.20169	0.164883
FCRLB	0.576239	0.502625
DUSP12	1.46517	0.298891
ATF6	2.12178	0.217331
OLFML2B	2.24936	0.122581
NOS1AP	0.943221	0.898652
C1orf111	1	1
C1orf226	1	1
SH2D1B	1.65898	0.375541
UHMK1	1.18207	0.470347
UAP1	1.99046	0.532806
DDR2	0.928003	0.940018
HSD17B7	0.645762	0.578347
C1orf110	2.28134	0.378999
RGS4	0.583334	0.732914
RGS5	2.90006	0.41057
LOC101928404	0.989339	0.462375
NUF2	0.979962	0.957795
LOC100422212	1.30038	0.375773
PBX1	0.685019	0.798999
LOC100505795	0.98369	0.458576
LMX1A	1	1
RXRG	1	1
LOC400794	1.32982	0.375622
LRRC52	1	1
MGST3	0.782564	0.485727
ALDH9A1	1.09375	0.800976
LOC440700	0.504882	0.58871
TMCO1	1.1267	0.814613
LOC100147773	3.94523	0.218376
UCK2	1.31029	0.622855
FAM78B	0.83642	0.823557
FMO9P	1	1
POGK	1.20987	0.52204
TADA1	1.13158	0.767006
ILDR2	0.531856	0.629761
MAEL	1.30038	0.375773
GPA33	0.615167	0.370785
DUSP27	0.762989	0.370583
LINC01363	0.219133	0.447315
POU2F1	1.22966	0.665924
CD247	1	1
CREG1	0.806629	0.503969
RCSD1	3.32262	0.179501
MPZL1	1.05668	0.840614
ADCY10	0.516965	0.370094
MPC2	0.701886	0.241793
DCAF6	1.12315	0.761692
GPR161	0.81649	0.756347
TIPRL	1.35921	0.427843
SFT2D2	1.03146	0.936705
ANKRD36BP1	0.996853	0.995621
TBX19	3.22425	0.227156
LOC100505918	1	1
LOC101928565	1	1
XCL2	1	1
XCL1	0.820593	0.69855
DPT	0.516965	0.370094
LINC00626	0.390676	0.371208
LINC00970	0.661214	0.344698
ATP1B1	0.655494	0.673572
NME7	0.790005	0.790143
BLZF1	0.395203	0.204711
CCDC181	3.22213	0.162479
SLC19A2	0.739432	0.611223
F5	3.46457	0.0700964
SELP	1	1
SELL	0.145359	0.374142
SELE	1	1
METTL18	0.674799	0.471214
C1orf112	0.849423	0.679057
SCYL3	1.35712	0.536433
KIFAP3	0.999932	0.99968
METTL11B	1	1
LINC01142	1	1
LOC101928650	1.63858	0.396817
GORAB	1.9205	0.350313
PRRX1	0.949759	0.944628
MROH9	1	1
FMO3	0.99475	0.466304
FMO6P	1	1
FMO2	1	1
FMO1	0.448957	0.36811
FMO4	0.090302	0.25422
TOP1P1	1.39589	0.490729
PRRC2C	1.51462	0.128744
MYOC	0.831731	0.835084
VAMP4	1.92393	0.233862
METTL13	0.856113	0.751492
DNM3	1.26314	0.859616
DNM3-IT1	0.998499	0.469213
DNM3OS	0.786232	0.873161
C1orf105	1.6432	0.52262
PIGC	1.00187	0.996131
SUCO	1.07854	0.618146
FASLG	0.984989	0.459424
TNFSF18	1	1
TNFSF4	2.9801	0.281124
LOC100506023	0.683113	0.55431
LOC101928673	0.75366	0.142078
PRDX6	0.897077	0.567022
SLC9C2	0.51581	0.370945
ANKRD45	0.534946	0.664508
LOC730159	1.30038	0.375773
KLHL20	1.18218	0.611961
CENPL	0.885182	0.596223
DARS2	0.994216	0.988018
GAS5-AS1	3.76847	0.378966
GAS5	3.48325	0.389732
SNORD81	0.484996	0.31201
SNORD47	1.71211	0.414577
SNORD80	1.72729	0.394472
SNORD79	0.479844	0.410486
SNORD78	1.0721	0.921406
SNORD44	1.92136	0.571917
SNORD77	1.66212	0.121915
SNORD76	0.248599	0.394409
SNORD75	2.35941	0.377754
SNORD74	0.386722	0.235693
ZBTB37	0.581885	0.596407
SERPINC1	1	1
RC3H1	1.59017	0.3056
LOC102724601	1.19949	0.72654
RABGAP1L	1.08387	0.679291
GPR52	1.63512	0.120836
LOC101928696	1	1
CACYBP	0.981438	0.966581
MRPS14	0.796327	0.559568
TNN	1	1
KIAA0040	1.33219	0.824945
TNR	1	1
LOC101928751	0.762989	0.370583
RFWD2	0.897571	0.699058
SCARNA3	0.606298	0.373503
PAPPA2	7.85313	0.307555
ASTN1	1	1
BRINP2	1	1
LOC102724661	1	1
LOC101928778	1	1
SEC16B	0.237191	0.374174
LOC730102	0.317597	0.33835
RASAL2-AS1	0.470377	0.393132
RASAL2	1.23207	0.682483
TEX35	1	1
C1orf220	0.70048	0.626661
RALGPS2	0.926333	0.838981
ANGPTL1	0.840659	0.836918
FAM20B	1.01848	0.924283
TOR3A	0.885329	0.850377
ABL2	1.89755	0.507974
SOAT1	0.96754	0.89637
AXDND1	0.991899	0.464196
NPHS2	0.998508	0.46922
TDRD5	1.34256	0.37621
FAM163A	1.51695	0.370751
TOR1AIP2	0.812628	0.0375061
TOR1AIP1	0.822853	0.411204
CEP350	0.994261	0.979754
QSOX1	0.977716	0.983351
FLJ23867	1.05471	0.959238
LHX4	0.620859	0.362319
LHX4-AS1	2.6061	0.0666146
ACBD6	1.18285	0.611078
OVAAL	2.16949	0.49003
XPR1	1.95649	0.286735
KIAA1614	2.66012	0.130262
STX6	1.27412	0.418525
MR1	3.9777	0.129735
IER5	1.09341	0.891636
LOC101928973	0.996033	0.467281
GM140	1	1
CACNA1E	0.98372	0.458595
ZNF648	0.996056	0.467299
LINC01344	1	1
GLUL	1.1169	0.850767
TEDDM1	0.99158	0.463966
LINC00272	1	1
RGSL1	1	1
RNASEL	1.39856	0.694314
RGS16	3.79034	0.473274
LOC284648	1.09736	0.932572
RGS8	1	1
NPL	3.48368	0.0358911
DHX9	0.860966	0.614821
SHCBP1L	1	1
LAMC1	1.84007	0.420546
LAMC2	7.63874	0.395135
NMNAT2	2.61707	0.412869
SMG7-AS1	2.00071	0.474195
SMG7	1.28253	0.587347
NCF2	1.0545	0.942318
ARPC5	0.847933	0.531933
RGL1	2.7426	0.429544
APOBEC4	0.340115	0.370088
COLGALT2	2.10923	0.399189
TSEN15	1.1605	0.812949
C1orf21	0.768065	0.592442
EDEM3	1.79228	0.201548
FAM129A	4.07304	0.140789
RNF2	1.14995	0.72204
TRMT1L	1.07386	0.823747
SWT1	0.665327	0.158036
IVNS1ABP	0.74292	0.406235
GS1-279B7.1	1.68139	0.377052
LINC01350	1	1
HMCN1	1.54234	0.330288
RNU6-72P	1.34097	0.380059
PRG4	1.17056	0.669116
TPR	1.08676	0.750251
C1orf27	2.2486	0.0620669
OCLM	0.995934	0.467205
LOC102724919	0.99482	0.466357
PDC	0.992751	0.464817
PTGS2	9.23386	0.258185
PACERR	0.863461	0.826973
PLA2G4A	1.33304	0.742605
LINC01036	0.995045	0.466527
BRINP3	2.98703	0.488515
LINC01351	3.68939	0.503473
LOC440704	1	1
RGS18	0.278487	0.371392
RGS21	0.43447	0.37116
RGS1	1.18108	0.911787
RGS13	0.705448	0.785862
RGS2	1.1856	0.905914
LINC01032	1.97074	0.37819
UCHL5	1.56601	0.278002
TROVE2	1.35737	0.192354
GLRX2	2.17916	0.316237
CDC73	1.03779	0.863223
B3GALT2	0.646462	0.573026
LINC01031	1	1
KCNT2	3.59751	0.287162
CFH	0.165203	0.117726
CFHR3	1	1
CFHR1	0.531864	0.489125
CFHR4	1	1
CFHR2	0.998486	0.469203
CFHR5	1	1
F13B	1	1
ASPM	0.41257	0.088242
ZBTB41	1.27238	0.463317
CRB1	0.988001	0.461448
DENND1B	1.31249	0.818208
C1orf53	1.44795	0.648519
LHX9	0.987763	0.461285
[truncated: 23,740 more rows]
